# Supplementary material for: Length-of-Stay in the Emergency Department and In-Hospital Mortality: A Systematic Review and Meta-Analysis
Source: J Clin Med. 2022 Dec 21;12(1):32. doi: 10.3390/jcm12010032 (PMC9821325; doi:10.3390/jcm12010032)
Supplement: Supplementary file 1 [file jcm-12-00032-s001.zip]

Archive with 7 entries (7 files):
- Supplemental Tables.docx
- Sup Fig1.tif
- Sup Fig2.tif
- Sup Fig3.tif
- Sup Fig4.tif
- Sup Fig5.tif
- jcm-2041231-supplementary-Text.docx
